# Supplementary material for: The pigtail macaque (Macaca nemestrina) model of COVID-19 reproduces diverse clinical outcomes and reveals new and complex signatures of disease
Source: PLoS Pathog. 2021 Dec 20;17(12):e1010162. doi: 10.1371/journal.ppat.1010162 (PMC8722729; doi:10.1371/journal.ppat.1010162)
Supplement: S1 Table — Values in parenthesis represent days post SARS-CoV-2 infection. Neutrophilia, eosinophilia, basophilia, monocytosis defined as ≥ 2-fold increase over baseline1. Lymphocytopenia, monocytopenia, eosinopenia, basopenia defined as a 35% reduction from baseline1. CRP: C-reactive protein. (XLSX) [file ppat.1010162.s007.xlsx]

## Sheet: S1 Table
Supplemental Table 1. Clinical, Blood and Necropsy Observations						Necropsy Observations
Animal ID	Sex	Age (y)	Clinical Observations	Blood Cell Counts	Blood Chemistry	Gross Findings	Case Summary	Other Notes
MA27	M	6.07	Decreased appetite (5)	Neutrophilia (4), Monocytosis (4)		Mild subacute pneumonia, lymphoid hyperplasia	Lung lesions in caudal left lobe coincide with gross lesions. Lesions are characterized by mild alveolar epithelial hyperplasia and minimal lymphocytic infiltration.	Lungs: caudal left lobe contains two red-grey regions 1 and 2 cm on the lateral aspect and a 3x4 cm zone on the medial aspect.
			Soft stool (5)	Lymphocytopenia (1), Eosinopenia (1, 4) Basopenia (1)			Lymphoid hyperplasia noted in the spleen and all lymph nodes	Lymph nodes: Enlarged 3x normal
			Necropsy 6 dpi	Neu/Lym ratio 6.35 (1), 6.26 (4)			Findings are comparable with lesions in SARS-CoV-2 inocculated Rhesus monkeys
MA30	M	5.61	Mild cough (2,3)	No baseline to compare	21-fold ↑ in CRP (1)	Minimal focal subacute pneumonia and lymphoid hyperplasia	Lung lesions are scattered in multiple lobes but are most severe in the caudal left lobe. Lesions consist of extensive alveolar epithelial hyperplasia with lymphocytic infiltration.	Lung: caudal left lobe contains a 1 cm grey-red zone on the anterior medial aspect.
			Decreased appetite (1-3, 5)				Lymphoid hyperplasia is noted in the lung, spleen and all lymph nodes	Lymph nodes: Enlarged 3x normal
			Had soft stool prior to infection				Findings are comparable with lesions in SARS-CoV-2 inocculated Rhesus monkeys
			Necropsy 6 dpi
MA24	M	5.64	Mild cough (3), Slight increased effort breathing (20)	Neutrophila (4, 21), Eosinophilia (4, 21), Basophila (4, 14, 21)	8-fold ↑ in CRP (1)	No significant gross abnormalities	Mild multifocal interstitial pneumonia with rare areas of pneumocyte hyperplasia and septal thickening. Findings could be compatible with a resolving viral pneumonia.	Lung: No gross lung lesions.
			Decreased appetite (3, 5, 7-9, 15, 16)	Lymphocytopenia (1), Monocytopenia (14)			Moderate to severe lymphoid hyperplasia was observed in the bronchial lymph node and tonsils.
			Soft stool (4, 5, 8, 9, 16, 17, 20)	Neu/Lym ratio: 4.09 (1), 3.15 (4)			Proximal large intestine showed chronic inflammation compatible with chronic bacterial colitis
			Necropsy 21 dpi
MA28	M	5.81	Slight increased effort breathing (8-12, 16, 19)	Neutrophilia (21), basophilia (21)		Two small areas of consolidation in the left caudal lung lobe. Moderate mesenteric and mandibular lymph node enlargement	Mild interstitial pulmonary inflammation with minimal pneumocyte hyperplasia and rare fibrosis.	Lung: Left caudal lung lobe contains 2-round, flat, pale tan foci ~1 cm in diameter on the dorsolateral surface at the level of the termination of the bronchial tree.
			Decreased appetite (7-9, 15, 16)	Lymphocytopenia (4, 6), Monocytopenia (4, 14 ), Eosinopenia (4, 6)			Granulomatous inflammation within the left caudal lung, along with foreign debris, indicates subclinical aspiration pneumonia. The interstitial pneumonia is compatible with SARS-CoV-2 infection, but the character and severity suggest a resolving infection.	Lymph nodes: Mesenteric and Mandibular 2x normal
			Necropsy 21 dpi				Lymphoid tissues exhibited variable lymphoid hyperplasia. No evidence of thrombosis or vasculopathy was noted.
							Upper respiratory system also exhibited chronic inflammation that was a bit more active than the inflammation observed in the caudal respiratory tract.
Reference
1. Woolsey C, Borisevich V, Prasad AN, Agans KN, Deer DJ, Dobias NS, et al. Establishment of an African green monkey model for COVID-19 and protection against re-infection. Nat Immunol. 2021;22(1):86-98.
