# Supplementary material for: The pigtail macaque (Macaca nemestrina) model of COVID-19 reproduces diverse clinical outcomes and reveals new and complex signatures of disease
Source: PLoS Pathog. 2021 Dec 20;17(12):e1010162. doi: 10.1371/journal.ppat.1010162 (PMC8722729; doi:10.1371/journal.ppat.1010162)
Supplement: S2 Table — (XLSX) [file ppat.1010162.s008.xlsx]

## Sheet: S2 Table
Supplemental Table 2. Monocyte Panel
Fluorochrome	Antigen	Volume (uL)/Test	Clone	Catalog#	Lot#	Company
FITC	IL-6*	5	MQ2-6A3	554696	6168973	BD Pharmingen
PCP-Cy5.5	CD169	5	7-239	346020	B309159	BioLegend
AL647	IL-1B*	5	JK1B-1	508208	B274564	BioLegend
AL700	TNF-a*	5	MAb11	502928	B221571	BioLegend
APC-Cy7	HLA-DR	5	L243	307618	B295253	BioLegend
PacBlue	CD66	2	TET2	130-119-851	1320070484	Miltenyi Biotec
BV510	Live/Dead	0.5	Fixable Aqua Dead Cell Stain Kit	L34957		Invitrogen
BV605	CD45	5	D058-1283	564098	9051992	BD Horizon
BV650	CD11c	5	S-HCL-3	744437	0203626	BD OptiBuild
BV711	CD16	5	3G8	302044	B296475	BioLegend
BV786	CD103	5	Ber-ACT8	350230	B274642	BioLegend
PE-CF594	IL-8*	5	G265-8	563531	0219387	BD Horizon
PE-Cy7	CD68*	5	Y1/82A	565595	0079803	BD Pharmingen
BUV395	CD123	5	7G3	564195	9337379	BD Horizon
BUV496	CD206	5	19.2	741173	0261803	BD OptiBuild
BUV737	CD14	5	M5E2	612764	0140605	BD Horizon
