# Supplementary material for: The pigtail macaque (Macaca nemestrina) model of COVID-19 reproduces diverse clinical outcomes and reveals new and complex signatures of disease
Source: PLoS Pathog. 2021 Dec 20;17(12):e1010162. doi: 10.1371/journal.ppat.1010162 (PMC8722729; doi:10.1371/journal.ppat.1010162)
Supplement: S3 Table — (XLSX) [file ppat.1010162.s009.xlsx]

## Sheet: S3 Table
Supplemental Table 3. Phenotype Panel
Fluorochrome	Antigen	Volume (uL)/Test	Clone	Catalog#	Lot#	Company
FITC	CD21	5	B-Ly4	561372	0149866	BD Pharmingen
PCP-Cy5.5	CD169	5	7-239	346020	B309159	BioLegend
APC	CD11c	5	S-HCL-3	340714	70397	BD Pharmingen
AL700	Ki67*	5	B56	561277	9261927	BD Pharmingen
APC-Cy7	CD20	5	L27	561277	8320624	BD Bioscience
PacBlue	CD8	5	SK1	344718	B280004	BioLegend
BV510	Live/Dead	0.5	Fixable Aqua Dead Cell Stain Kit	L34957		Invitrogen
BV605	CD4	5	OKT4	317438	B297647	BioLegend
BV650	CD3	5	SP34-2	563916	D163859	BD Horizon
BV711	CD16	5	3G8	302044	B296475	BioLegend
BV785	CD27	5	O323	302832	B264783	BioLegend
PE	FasL	5	NOK-1	306407	B269886	BioLegend
PE-CF594	HLA-DR	5	L243	307654	B320176	BioLegend
PE-Cy5	CD95	5	DX2	15-0959-42	2252537	Invitrogen
PE-Cy7	PD-1 (CD279)	5	J105	25-2799-42	228650	Invitrogen
BUV395	CD45	5	D058-1283	564099	0192257	BD Horizon
BUV496	CD28	5	CD28.2	741168	0203628	BD OptiBuild
BUV737	CD14	5	M5E2	612764	0140605	BD Horizon
* Intracellular
