# Supplementary material for: The pigtail macaque (Macaca nemestrina) model of COVID-19 reproduces diverse clinical outcomes and reveals new and complex signatures of disease
Source: PLoS Pathog. 2021 Dec 20;17(12):e1010162. doi: 10.1371/journal.ppat.1010162 (PMC8722729; doi:10.1371/journal.ppat.1010162)
Supplement: S4 Table — (XLSX) [file ppat.1010162.s010.xlsx]

## Sheet: S4 Table
Supplemental Table 4. T cell Panel
Fluorochrome	Antigen	Volume (uL)/Test	Clone	Catalog#	Lot#	Company
FITC	MIP-1b*	20	D21-1351	560565	348912	BD Parmingen
PCP-Cy5.5	IL-2*	5	MQ1-17H12	560708	8142599	BD Parmingen
AL647	IFN-g*	5	4S-B3	502516	B228928	BioLegend
AL700	TNF-a*	5	MAb11	557996	8179967	BD Parmingen
APC-Cy7	HLA-DR	5	L243	307618	B295253	BioLegend
PacBlue	CD8	5	SK1	344718	B280004	BioLegend
BV510	Live/Dead	0.5	Fixable Aqua Dead Cell Stain Kit	L34957		Invitrogen
BV605	CD4	5	OKT4	317438	B297647	BioLegend
BV650	CD3	5	SP34-2	563916	D163859	BD Horizon
BV711	CD95	5	DX2	563132	004458	BD Horizon
PE	IL10*	5	JES3-9D7	501404	B273796	BioLegend
PE-CF594	GZB*	5	GB11	562462	0050626	BD Horizon
PE-Cy7	IL-4*	5	MP4-25D2	500824	B293168	BioLegend
BUV395	CD45	5	D058-1283	564099	0101778	BD Horizon
BUV496	CD28	5	CD28.2	741168	0203628	BD OptiBuild
* Intracellular
