# Supplementary material for: The pigtail macaque (Macaca nemestrina) model of COVID-19 reproduces diverse clinical outcomes and reveals new and complex signatures of disease
Source: PLoS Pathog. 2021 Dec 20;17(12):e1010162. doi: 10.1371/journal.ppat.1010162 (PMC8722729; doi:10.1371/journal.ppat.1010162)
Supplement: S5 Table — (XLSX) [file ppat.1010162.s011.xlsx]

## Sheet: S5 Table
Supplemental Table 5. T cell SARS-CoV-2 Peptide, PMA/Ionomycin Stimulation
Stimulant		Volume (uL)/mL	Catalog#	Lot#	Company
Cell Stimulation Cocktail		1	423301	B295704	BioLegend
SARS-CoV-2 Spike Peptide		10	NR-52402		BEI Resources, NIAID, NIH
SARS-CoV-2 Membrane Peptide		5	NR-53822		BEI Resources, NIAID, NIH
SARS-CoV-2 Nucleocapsid Peptide		5	NR-52419		BEI Resources, NIAID, NIH
SARS-CoV-2 Envelope Peptide		5	NR-53822		BEI Resources, NIAID, NIH
Brefeldin-A		1	420601	B211242	BioLegend
