# Supplementary material for: The pigtail macaque (Macaca nemestrina) model of COVID-19 reproduces diverse clinical outcomes and reveals new and complex signatures of disease
Source: PLoS Pathog. 2021 Dec 20;17(12):e1010162. doi: 10.1371/journal.ppat.1010162 (PMC8722729; doi:10.1371/journal.ppat.1010162)
Supplement: S6 Table — (XLSX) [file ppat.1010162.s012.xlsx]

## Sheet: S6 Table
Supplemental Table 6. Immunohistochemistry
Primary Antibody	Species	Company	Catalog#	Dilution	Secondary Antibody
					Species	Fluorochrome
SARS	Guinea Pig	BEI	NR-10361	1:1000	Goat anti-guinea pig	Alexa Fluor488
IBA1	Rabbit	Wako	019-19741	01:50:00	Goat anti-Rabbit	Alexa Fluor568
CD3	Mouse IgG1	Agilent	M7254	01:20:00	Goat anti-MS IgG1	Alexa Fluor568
CD4	Rabbit	Abcam	Ab133616	01:10:00	Goat anti-Rabbit	Alexa Fluor488
Granzyme	Mouse IgG2a	Agilent	M7235	01:50:00	Permanent Red (Agilent K0640)
Dapi		Invitrogen	D1306	1:20,000
